# Supplementary material for: Balanced Thermal Insulation, Flame-Retardant and Mechanical Properties of PU Foam Constructed via Cost-Effective EG/APP/SA Ternary Synergistic Modification
Source: Polymers (Basel). 2024 Jan 25;16(3):330. doi: 10.3390/polym16030330 (PMC10857279; doi:10.3390/polym16030330)
Supplement: Supplementary file 1 [file polymers-16-00330-s001.zip]

Archive with 1 entries (1 files):
- polymers-2819870-supplementary.pdf
